# Supplementary material for: An Evaluation of CXCR4 Targeting with PAMAM Dendrimer Conjugates for Oncologic Applications
Source: Pharmaceutics. 2022 Mar 16;14(3):655. doi: 10.3390/pharmaceutics14030655 (PMC8953329; doi:10.3390/pharmaceutics14030655)
Supplement: Supplementary file 1 [file pharmaceutics-14-00655-s001.zip]

Archive with 1 entries (1 files):
- pharmaceutics-1591814-supplementary.pdf
